# Supplementary material for: The tissue microarray data exchange specification: A document type definition to validate and enhance XML data
Source: BMC Med Inform Decis Mak. 2005 May 4;5:12. doi: 10.1186/1472-6947-5-12 (PMC1183103; doi:10.1186/1472-6947-5-12)
Supplement: Additional File 1 — All additional files are available at . This .zip file contains the following eight files which may be extracted using standard unzip software. Sample specification TMA export: TA00-050.xml: This TMA block contains 35 cores in a 5 by 7 array. This XML file can be viewed with Internet Explorer or another browser or editor. Sample improved TMA export: TA00-050_reordered.xml: This XML file is a modified version of TA00-050.xml. Certain identifier CDEs (filename, block_identifier, slide_identifier, core_array-id) have been moved to the first position inside the parent CDE. Identifiers have been added where not present. This file can be used with the DTD in improved mode. TMA DES export DTD: tmades.dtd: This DTD defines the TMA DES CDEs (tags) and allowed structure of API TMA DES exports. Also present are elements to define the allowed structure of TMA styles in TMA style files. It can be viewed with any text editor. TMA local data element file DTD: myLDEs.dtd: This file defines the LDEs (tags) and their allowed structure. It can be viewed with any text editor. BrowseTMA Reorder XSLT script: BrowseTMAReorder.xsl: This XSLT file reads in a TMA block XML file and produces another version . In the resulting XML file, certain identifier CDEs (filename, block_identifier, slide_identifier, core_array-id) have been moved to the first position inside the parent CDE. Identifiers have been added where not present. The resulting file will use the DTD in the improved mode. BrowseTMA WSH batch file: BrowseTMAReorder.bat: This WSH batch file runs the BrowseTMAReorder.xsl XSLT script and then the fixOrdered.js for a TMA block. The resulting file will use the DTD in the improved mode. Fix ordered XML JScript: fixOrdered.js: This JScript program reads a passed XML file and makes a repaired version. XSLT test JScript: xsltTest.js: This JScript program runs the Microsoft XSLT Parser, MSXML2 4.0, on a passed XML file and XSLT file. [file 1472-6947-5-12-S1.zip › BrowseTMAReorder.xsl]

<?xml version="1.0" encoding="UTF-8" standalone="no"?>
<!-- BrowseTMA Reorder Stylesheet     2/21/2005                              -->
<!-- takes in a TMA DES export XML file and outputs one with                 -->
<!-- certain CDEs in a different order so that a stricter DTD can            -->
<!-- be used to enforce minimum presence of these CDEs                       -->
<!-- author: David G. Nohle,                                                 -->
<!-- Ohio State University Department of Pathology                           -->
<!-- and Mid-Region AIDS & Cancer Specimen Resource (ACSR)                   -->

<xsl:stylesheet 
    xmlns:xsl="http://www.w3.org/1999/XSL/Transform" 
    version="1.0"> 

<!-- improved is INCLUDE (and unimproved is IGNORE) because proposed         -->
<!-- ordering was used                                                       -->
<xsl:output method="xml" doctype-system="myLDEs.dtd&quot; [ 
&lt;!ENTITY % improved &quot;INCLUDE&quot; >
&lt;!ENTITY % unimproved &quot;IGNORE&quot; >
&lt;!ENTITY % tmades SYSTEM &quot;tmades.dtd&quot; > 
%tmades;
]
&quot;removethisstringanditsquotes"
indent="yes" standalone="no" encoding="UTF-8"/>

  <xsl:param name="debugOn" select="false()"/>

  <xsl:template match="histo">
    <xsl:value-of select="concat(' ', '&#13;')"/>
    <xsl:copy>
      <xsl:value-of select="text()"/>
      <xsl:value-of select="concat(' ', '&#13;')"/>
      <xsl:if test="$debugOn">
        <xsl:message>Convert histo...</xsl:message>
      </xsl:if>
      <xsl:apply-templates select="tma"/>
      <xsl:if test="$debugOn">
        <xsl:message>...histo converted</xsl:message>
      </xsl:if>
    </xsl:copy>
    <xsl:value-of select="concat(' ', '&#13;')"/>
  </xsl:template>

  <xsl:template match="tma">
    <xsl:if test="$debugOn"><xsl:message>Convert tma...</xsl:message></xsl:if>
    <xsl:copy>
      <xsl:for-each select="@*">
        <xsl:attribute name="{local-name(.)}">
          <xsl:value-of select="."/>
        </xsl:attribute>
      </xsl:for-each>
      <xsl:value-of select="text()"/>
      <xsl:value-of select="concat(' ', '&#13;')"/>
      <xsl:apply-templates select="header"/>
      <xsl:apply-templates select="block"/>
    </xsl:copy><xsl:value-of select="concat(' ', '&#13;')"/>
    <xsl:if test="$debugOn"><xsl:message>...tma converted</xsl:message></xsl:if>
  </xsl:template>

  <xsl:template match="header">
    <xsl:if test="$debugOn">
      <xsl:message>Convert header...</xsl:message>
    </xsl:if>
    <xsl:copy>
      <xsl:for-each select="@*">
        <xsl:attribute name="{local-name(.)}">
          <xsl:value-of select="."/>
        </xsl:attribute>
      </xsl:for-each>
      <xsl:value-of select="text()"/>
      <xsl:value-of select="concat(' ', '&#13;')"/>
      <xsl:apply-templates select="./*" mode="no-id"/>
    </xsl:copy>
    <xsl:value-of select="concat(' ', '&#13;')"/>
    <xsl:if test="$debugOn"><xsl:message>...header converted</xsl:message></xsl:if>
  </xsl:template>

  <xsl:template match="block">
    <xsl:if test="$debugOn"><xsl:message>Convert block...</xsl:message></xsl:if>
    <xsl:copy>
      <xsl:for-each select="@*">
        <xsl:attribute name="{local-name(.)}">
          <xsl:value-of select="."/>
        </xsl:attribute>
      </xsl:for-each>
      <xsl:value-of select="text()"/>
      <xsl:value-of select="concat(' ', '&#13;')"/>
      <xsl:choose>
        <xsl:when test="block_identifier!=''">
          <xsl:apply-templates select="block_identifier"/>
        </xsl:when>
        <xsl:otherwise>
          <block_identifier>
            <xsl:number count="block" format="1"/>
          </block_identifier>
        </xsl:otherwise>
      </xsl:choose>
      <xsl:apply-templates select= "./*[local-name()!='core']
                                       [local-name()!='slide']
                                       [local-name()!='block_identifier']"
                           mode="no-id"/>
      <xsl:apply-templates select="slide"/>
      <xsl:apply-templates select="core"/>
    </xsl:copy>
    <xsl:value-of select="concat(' ', '&#13;')"/>
    <xsl:if test="$debugOn">
      <xsl:message>...block converted</xsl:message>
    </xsl:if>
  </xsl:template>

  <xsl:template match="slide">
    <xsl:if test="$debugOn"><xsl:message>Convert slide...</xsl:message></xsl:if>
    <xsl:copy>
      <xsl:for-each select="@*">
        <xsl:attribute name="{local-name(.)}">
          <xsl:value-of select="."/>
        </xsl:attribute>
      </xsl:for-each>
      <xsl:value-of select="text()"/>
      <xsl:value-of select="concat(' ', '&#13;')"/>
      <xsl:choose>
        <xsl:when test="slide_identifier!=''">
          <xsl:apply-templates select="slide_identifier"/>
        </xsl:when>
        <xsl:otherwise>
          <slide_identifier>
            <xsl:number count="slide" format="1"/>
          </slide_identifier>
        </xsl:otherwise>
      </xsl:choose>
      <xsl:apply-templates select="./*[local-name()!='slide_identifier']" 
                           mode="no-id"/>
    </xsl:copy>
    <xsl:value-of select="concat(' ', '&#13;')"/>
    <xsl:if test="$debugOn">
      <xsl:message>...slide converted</xsl:message>
    </xsl:if>
  </xsl:template>

  <xsl:template match="core">
    <xsl:if test="$debugOn"><xsl:message>Convert core...</xsl:message></xsl:if>
    <xsl:copy>
      <xsl:for-each select="@*">
        <xsl:attribute name="{local-name(.)}">
          <xsl:value-of select="."/>
        </xsl:attribute>
      </xsl:for-each>
      <xsl:value-of select="text()"/>
      <xsl:value-of select="concat(' ', '&#13;')"/>
      <xsl:choose>
        <xsl:when test="core_array-id!=''">
          <xsl:apply-templates select="core_array-id"/>
        </xsl:when>
        <xsl:otherwise>
          <core_array-id>
            <xsl:number count="core" format="1"/>
          </core_array-id>
        </xsl:otherwise>
      </xsl:choose>    
      <xsl:apply-templates select="./*[local-name()!='core_array-id']" 
                           mode="no-id"/>
    </xsl:copy>
    <xsl:value-of select="concat(' ', '&#13;')"/>
    <xsl:if test="$debugOn">
      <xsl:message>...core converted</xsl:message>
    </xsl:if>
  </xsl:template>

  <xsl:template match="block_identifier">
    <xsl:if test="$debugOn">
      <xsl:message>Convert block_identifier...</xsl:message>
    </xsl:if>
    <xsl:copy>
      <xsl:for-each select="@*">
        <xsl:attribute name="{local-name(.)}">
          <xsl:value-of select="."/>
        </xsl:attribute>
      </xsl:for-each>
      <xsl:value-of select="text()"/>
      <xsl:value-of select="concat(' ', '&#13;')"/>
    </xsl:copy>
    <xsl:value-of select="concat(' ', '&#13;')"/>
    <xsl:if test="$debugOn">
      <xsl:message>...block_identifier converted</xsl:message>
    </xsl:if>
  </xsl:template>

  <xsl:template match="slide_identifier">
    <xsl:if test="$debugOn">
      <xsl:message>Convert slide_identifier...</xsl:message>
    </xsl:if>
    <slide_identifier>
      <xsl:value-of select="text()"/>
    </slide_identifier>\	
    <xsl:value-of select="concat(' ', '&#13;')"/>
    <xsl:if test="$debugOn">
      <xsl:message>...slide_identifier converted</xsl:message>
    </xsl:if>
  </xsl:template>

  <xsl:template match="core_array-id">
    <xsl:if test="$debugOn">
      <xsl:message>Convert core_array-id...</xsl:message>
    </xsl:if>
    <core_array-id>
      <xsl:value-of select="text()"/>
    </core_array-id>
    <xsl:value-of select="concat(' ', '&#13;')"/>
    <xsl:if test="$debugOn">
      <xsl:message>...core_array-id converted</xsl:message>
    </xsl:if>
  </xsl:template>

  <xsl:template match="*" mode="no-id">
      <xsl:if test="$debugOn">
        <xsl:message>Convert other no id...</xsl:message>
      </xsl:if>
      <xsl:copy>
        <xsl:value-of select="text()"/>        
        <xsl:apply-templates select="./*" mode="no-id"/>
      </xsl:copy>
      <xsl:value-of select="concat(' ', '&#13;')"/>
      <xsl:if test="$debugOn">
        <xsl:message>...other no id converted</xsl:message>
      </xsl:if>
  </xsl:template>

  <xsl:template match="*">
    <xsl:if test="$debugOn">
      <xsl:message>not Convert other</xsl:message>
    </xsl:if>
  </xsl:template>

</xsl:stylesheet>
