# Supplementary material for: The tissue microarray data exchange specification: A document type definition to validate and enhance XML data
Source: BMC Med Inform Decis Mak. 2005 May 4;5:12. doi: 10.1186/1472-6947-5-12 (PMC1183103; doi:10.1186/1472-6947-5-12)
Supplement: Additional File 1 — All additional files are available at . This .zip file contains the following eight files which may be extracted using standard unzip software. Sample specification TMA export: TA00-050.xml: This TMA block contains 35 cores in a 5 by 7 array. This XML file can be viewed with Internet Explorer or another browser or editor. Sample improved TMA export: TA00-050_reordered.xml: This XML file is a modified version of TA00-050.xml. Certain identifier CDEs (filename, block_identifier, slide_identifier, core_array-id) have been moved to the first position inside the parent CDE. Identifiers have been added where not present. This file can be used with the DTD in improved mode. TMA DES export DTD: tmades.dtd: This DTD defines the TMA DES CDEs (tags) and allowed structure of API TMA DES exports. Also present are elements to define the allowed structure of TMA styles in TMA style files. It can be viewed with any text editor. TMA local data element file DTD: myLDEs.dtd: This file defines the LDEs (tags) and their allowed structure. It can be viewed with any text editor. BrowseTMA Reorder XSLT script: BrowseTMAReorder.xsl: This XSLT file reads in a TMA block XML file and produces another version . In the resulting XML file, certain identifier CDEs (filename, block_identifier, slide_identifier, core_array-id) have been moved to the first position inside the parent CDE. Identifiers have been added where not present. The resulting file will use the DTD in the improved mode. BrowseTMA WSH batch file: BrowseTMAReorder.bat: This WSH batch file runs the BrowseTMAReorder.xsl XSLT script and then the fixOrdered.js for a TMA block. The resulting file will use the DTD in the improved mode. Fix ordered XML JScript: fixOrdered.js: This JScript program reads a passed XML file and makes a repaired version. XSLT test JScript: xsltTest.js: This JScript program runs the Microsoft XSLT Parser, MSXML2 4.0, on a passed XML file and XSLT file. [file 1472-6947-5-12-S1.zip › myLDEs.dtd]

<!-- Local Data Elements (LDE) Document Type Definitions (DTD)               -->
<!-- extending the Association for Pathology Informatics (API)               -->
<!-- Tissue MicroArray Data Exchange Specification (TMADES) 2/16/2005        -->
<!-- author: David G. Nohle, Ohio State University Department of Pathology   -->
<!-- and Mid-Region AIDS & Cancer Specimen Resource (ACSR)                   -->
<!-- referenced by the internal DTD to redefine: %block_LOCAL-TAGS           -->
<!--                                             %core_LOCAL-TAGS            -->
<!--                                             %slide_LOCAL-TAGS           -->

<!ELEMENT block_NUMBER-OF-CASES (#PCDATA)> 
<!-- number of patients with cores in matrix                                 -->
<!ELEMENT block_NUMBER-OF-PATIENTS (#PCDATA)> 
<!-- Autopsy (A) Surgical (S) Mixed (M)                                      -->
<!ELEMENT block_AUTOPSY-SURGICAL-MIXED (#PCDATA)> 

<!ENTITY % block_LOCAL-TAGS '(
      block_NUMBER-OF-CASES | 
      block_NUMBER-OF-PATIENTS | 
      block_AUTOPSY-SURGICAL-MIXED)'>

<!ELEMENT core_XY (#PCDATA)> 
<!ELEMENT core_EXCEL-LOCATION (#PCDATA)> <!-- address in legend matrix       -->
<!ELEMENT core_AGE (#PCDATA)> <!-- Age when specimen gathered in years       -->
<!--                             unless days, weeks or months is specified.  -->
<!ELEMENT core_GENDER (#PCDATA)> <!-- Female(f), Male(m), Unknown(u)         -->
<!ELEMENT core_RACE  (#PCDATA)> <!--Black(b), White(w), Hispanic(h), Other(o)-->
<!ELEMENT core_TISSUE (#PCDATA)> <!-- type of tissue, organ, organ area-->
<!ELEMENT core_AUTOPSY-SURGICAL (#PCDATA)> <!-- Autopsy (A) Surgical (S) -->
<!ELEMENT core_LN-CONT-NORM-ETC (#PCDATA) >
<!--         lymph node (LN), control (CONT), normal (NORM), other or blank. -->
<!ELEMENT core_COMMENTS (#PCDATA)> <!-- free text comments                   -->
<!ELEMENT core_COORDINATES (#PCDATA)> <!-- from upper left                   -->
<!ELEMENT IMS_Case_Identifier  (#PCDATA)> 
<!ELEMENT Location_Code  (#PCDATA)>
<!ELEMENT Race  (#PCDATA)>
<!ELEMENT Year_of_Birth  (#PCDATA)>
<!ELEMENT Year_of_Diagnosis  (#PCDATA)>
<!ELEMENT Year_of_Prostatectomy  (#PCDATA)>
<!ELEMENT Is_Residual_Carcinoma_Present  (#PCDATA)>
<!ELEMENT Most_Prominent_Histologic_Type  (#PCDATA)>
<!ELEMENT Gleason_Primary_Grade  (#PCDATA)>
<!ELEMENT Gleason_Secondary_Grade  (#PCDATA)>
<!ELEMENT Gleason_Sum_Score  (#PCDATA)>
<!ELEMENT Number_of_Nodes_Examined  (#PCDATA)>
<!ELEMENT Number_of_Nodes_Positive  (#PCDATA)>
<!ELEMENT Distant_Mets__1_at_Time_of_Diagn  (#PCDATA)>
<!ELEMENT pT_Stage  (#PCDATA)>
<!ELEMENT pN_Stage  (#PCDATA)>
<!ELEMENT pM_Stage  (#PCDATA)>
<!ELEMENT Vital_Status  (#PCDATA)>
<!ELEMENT Year_of_PSA_Recurrence  (#PCDATA)> 
<!ELEMENT PSA_Recurrence_Status  (#PCDATA)> 
<!ELEMENT Recurrence_Free_Year  (#PCDATA)>

<!ENTITY % core_LOCAL-TAGS "(
      core_XY | 
      core_EXCEL-LOCATION | 
      core_AGE | 
      core_GENDER | 
      core_RACE |
      core_TISSUE | 
      core_AUTOPSY-SURGICAL |
      core_LN-CONT-NORM-ETC |
      core_COMMENTS | 
      core_COORDINATES | 
      IMS_Case_Identifier | 
      Location_Code |
      Race |
      Year_of_Birth |
      Year_of_Diagnosis |
      Year_of_Prostatectomy |
      Is_Residual_Carcinoma_Present |
      Most_Prominent_Histologic_Type |
      Gleason_Primary_Grade |
      Gleason_Secondary_Grade |
      Gleason_Sum_Score |
      Number_of_Nodes_Examined |
      Number_of_Nodes_Positive |
      Distant_Mets__1_at_Time_of_Diagn |
      pT_Stage |
      pN_Stage |
      pM_Stage |
      Vital_Status |
      Year_of_PSA_Recurrence | 
      PSA_Recurrence_Status | 
      Recurrence_Free_Year)" >

<!ELEMENT no-local-CDEs EMPTY>

<!ENTITY % slide_LOCAL-TAGS "no-local-CDEs" >
