# Supplementary material for: The tissue microarray data exchange specification: A document type definition to validate and enhance XML data
Source: BMC Med Inform Decis Mak. 2005 May 4;5:12. doi: 10.1186/1472-6947-5-12 (PMC1183103; doi:10.1186/1472-6947-5-12)
Supplement: Additional File 1 — All additional files are available at . This .zip file contains the following eight files which may be extracted using standard unzip software. Sample specification TMA export: TA00-050.xml: This TMA block contains 35 cores in a 5 by 7 array. This XML file can be viewed with Internet Explorer or another browser or editor. Sample improved TMA export: TA00-050_reordered.xml: This XML file is a modified version of TA00-050.xml. Certain identifier CDEs (filename, block_identifier, slide_identifier, core_array-id) have been moved to the first position inside the parent CDE. Identifiers have been added where not present. This file can be used with the DTD in improved mode. TMA DES export DTD: tmades.dtd: This DTD defines the TMA DES CDEs (tags) and allowed structure of API TMA DES exports. Also present are elements to define the allowed structure of TMA styles in TMA style files. It can be viewed with any text editor. TMA local data element file DTD: myLDEs.dtd: This file defines the LDEs (tags) and their allowed structure. It can be viewed with any text editor. BrowseTMA Reorder XSLT script: BrowseTMAReorder.xsl: This XSLT file reads in a TMA block XML file and produces another version . In the resulting XML file, certain identifier CDEs (filename, block_identifier, slide_identifier, core_array-id) have been moved to the first position inside the parent CDE. Identifiers have been added where not present. The resulting file will use the DTD in the improved mode. BrowseTMA WSH batch file: BrowseTMAReorder.bat: This WSH batch file runs the BrowseTMAReorder.xsl XSLT script and then the fixOrdered.js for a TMA block. The resulting file will use the DTD in the improved mode. Fix ordered XML JScript: fixOrdered.js: This JScript program reads a passed XML file and makes a repaired version. XSLT test JScript: xsltTest.js: This JScript program runs the Microsoft XSLT Parser, MSXML2 4.0, on a passed XML file and XSLT file. [file 1472-6947-5-12-S1.zip › TA00-050_reordered.xml]

<?xml version="1.0" standalone="no"?> 
<!DOCTYPE histo SYSTEM "myLDEs.dtd" [ 
<!ENTITY % improved "INCLUDE" >
<!ENTITY % unimproved "IGNORE" >
<!ENTITY % tmades SYSTEM "tmades.dtd" > 
%tmades;
]
>
<histo> 
<tma> 
<header> 
<Title>TMA Blocks Available for Research from OSU ACSR Mid-Region</Title> 
</header> 
<block> 
<block_identifier>TA00-050 
</block_identifier> 
<block_purpose>+/- cardiac disease, +/- HIV 1_of_10</block_purpose> 
<block_description>heart tissue from 7 Autopsy patients </block_description> 
<block_meshnumbers>heart|TA00-050</block_meshnumbers> 
<block_related-blocks> TA00-051 TA00-052 TA00-053 TA00-054 TA00-055 TA00-056 TA00-057 TA00-058 TA00-059</block_related-blocks> 
<block_creator>Yi, Hun</block_creator> 
<block_creation-date>2000,1,1</block_creation-date> 
<block_protocol>manual</block_protocol> 
<block_NUMBER-OF-PATIENTS>7 </block_NUMBER-OF-PATIENTS> 
<block_AUTOPSY-SURGICAL-MIXED>A</block_AUTOPSY-SURGICAL-MIXED> 
<block_number-of-cores>26 </block_number-of-cores> 
<block_core-size>2.0 </block_core-size> 
<block_core-spacing>1</block_core-spacing> 
<block_qa>visual inspection</block_qa> 
<block_status>Production</block_status> 
<block_array-hash>01A
01B
01C
01D
01E
01F
01G
02A
02B
02C
02D
02E
02F
02G
03A
03B
03C
03D
03E
03F
03G
04A
04B
04C
04D
04E
04F
04G
05A
05B
05C
05D
05E
05F
05G
</block_array-hash> 
<slide> 
<slide_identifier>1</slide_identifier>
</slide> 
<core> 
<core_array-id>01A</core_array-id> 
<core_EXCEL-LOCATION>A1</core_EXCEL-LOCATION> 
<core_AGE>43</core_AGE> 
<core_GENDER>f</core_GENDER> 
<core_RACE>w</core_RACE> 
<core_TISSUE>heart LV</core_TISSUE> 
<core_LN-CONT-NORM-ETC></core_LN-CONT-NORM-ETC> 
<core_histo-repository>OSU ACSR Mid-Region
<core_histo-repository_donor-block>4000560-D
<core_histo-repository_donor-block_diagnosis>HIV+, leukoencephalopathy; heart=normal, 230g
</core_histo-repository_donor-block_diagnosis> 
</core_histo-repository_donor-block> 
</core_histo-repository> 
</core> 
<core> 
<core_array-id>01B</core_array-id> 
<core_EXCEL-LOCATION>B1</core_EXCEL-LOCATION> 
<core_AGE>43</core_AGE> 
<core_GENDER>f</core_GENDER> 
<core_RACE>w</core_RACE> 
<core_TISSUE>heart LV</core_TISSUE> 
<core_LN-CONT-NORM-ETC></core_LN-CONT-NORM-ETC> 
<core_histo-repository>OSU ACSR Mid-Region
<core_histo-repository_donor-block>4000560-D
<core_histo-repository_donor-block_diagnosis>HIV+, leukoencephalopathy; heart=normal, 230g
</core_histo-repository_donor-block_diagnosis> 
</core_histo-repository_donor-block> 
</core_histo-repository> 
</core> 
<core> 
<core_array-id>01C</core_array-id> 
<core_EXCEL-LOCATION>C1</core_EXCEL-LOCATION> 
<core_AGE>43</core_AGE> 
<core_GENDER>f</core_GENDER> 
<core_RACE>w</core_RACE> 
<core_TISSUE>heart LV</core_TISSUE> 
<core_LN-CONT-NORM-ETC></core_LN-CONT-NORM-ETC> 
<core_histo-repository>OSU ACSR Mid-Region
<core_histo-repository_donor-block>4000560-D
<core_histo-repository_donor-block_diagnosis>HIV+, leukoencephalopathy; heart=normal, 230g
</core_histo-repository_donor-block_diagnosis> 
</core_histo-repository_donor-block> 
</core_histo-repository> 
</core> 
<core> 
<core_array-id>01D</core_array-id> 
<core_EXCEL-LOCATION>D1</core_EXCEL-LOCATION> 
<core_AGE>43</core_AGE> 
<core_GENDER>f</core_GENDER> 
<core_RACE>w</core_RACE> 
<core_TISSUE>heart cor art</core_TISSUE> 
<core_LN-CONT-NORM-ETC></core_LN-CONT-NORM-ETC> 
<core_histo-repository>OSU ACSR Mid-Region
<core_histo-repository_donor-block>4000560-D
<core_histo-repository_donor-block_diagnosis>HIV+, leukoencephalopathy; heart=normal, 230g
</core_histo-repository_donor-block_diagnosis> 
</core_histo-repository_donor-block> 
</core_histo-repository> 
</core> 
<core> 
<core_array-id>01E</core_array-id> 
<core_EXCEL-LOCATION>E1</core_EXCEL-LOCATION> 
<core_AGE></core_AGE> 
<core_GENDER></core_GENDER> 
<core_RACE></core_RACE> 
<core_TISSUE></core_TISSUE> 
<core_LN-CONT-NORM-ETC></core_LN-CONT-NORM-ETC> 
<core_histo-repository>OSU ACSR Mid-Region
<core_histo-repository_donor-block>-
<core_histo-repository_donor-block_diagnosis></core_histo-repository_donor-block_diagnosis> 
</core_histo-repository_donor-block> 
</core_histo-repository> 
</core> 
<core> 
<core_array-id>01F</core_array-id> 
<core_EXCEL-LOCATION>F1</core_EXCEL-LOCATION> 
<core_AGE></core_AGE> 
<core_GENDER></core_GENDER> 
<core_RACE></core_RACE> 
<core_TISSUE></core_TISSUE> 
<core_LN-CONT-NORM-ETC></core_LN-CONT-NORM-ETC> 
<core_histo-repository>OSU ACSR Mid-Region
<core_histo-repository_donor-block>-
<core_histo-repository_donor-block_diagnosis></core_histo-repository_donor-block_diagnosis> 
</core_histo-repository_donor-block> 
</core_histo-repository> 
</core> 
<core> 
<core_array-id>01G</core_array-id> 
<core_EXCEL-LOCATION>G1</core_EXCEL-LOCATION> 
<core_AGE></core_AGE> 
<core_GENDER></core_GENDER> 
<core_RACE></core_RACE> 
<core_TISSUE></core_TISSUE> 
<core_LN-CONT-NORM-ETC></core_LN-CONT-NORM-ETC> 
<core_histo-repository>OSU ACSR Mid-Region
<core_histo-repository_donor-block>-
<core_histo-repository_donor-block_diagnosis></core_histo-repository_donor-block_diagnosis> 
</core_histo-repository_donor-block> 
</core_histo-repository> 
</core> 
<core> 
<core_array-id>02A</core_array-id> 
<core_EXCEL-LOCATION>A2</core_EXCEL-LOCATION> 
<core_AGE>41</core_AGE> 
<core_GENDER>f</core_GENDER> 
<core_RACE>w</core_RACE> 
<core_TISSUE>heart cor art</core_TISSUE> 
<core_LN-CONT-NORM-ETC></core_LN-CONT-NORM-ETC> 
<core_histo-repository>OSU ACSR Mid-Region
<core_histo-repository_donor-block>0005076-I
<core_histo-repository_donor-block_diagnosis>HIV-, pulmonary embolus; heart=normal, 350g
</core_histo-repository_donor-block_diagnosis> 
</core_histo-repository_donor-block> 
</core_histo-repository> 
</core> 
<core> 
<core_array-id>02B</core_array-id> 
<core_EXCEL-LOCATION>B2</core_EXCEL-LOCATION> 
<core_AGE></core_AGE> 
<core_GENDER></core_GENDER> 
<core_RACE></core_RACE> 
<core_TISSUE></core_TISSUE> 
<core_LN-CONT-NORM-ETC></core_LN-CONT-NORM-ETC> 
<core_histo-repository>OSU ACSR Mid-Region
<core_histo-repository_donor-block>-
<core_histo-repository_donor-block_diagnosis></core_histo-repository_donor-block_diagnosis> 
</core_histo-repository_donor-block> 
</core_histo-repository> 
</core> 
<core> 
<core_array-id>02C</core_array-id> 
<core_EXCEL-LOCATION>C2</core_EXCEL-LOCATION> 
<core_AGE></core_AGE> 
<core_GENDER></core_GENDER> 
<core_RACE></core_RACE> 
<core_TISSUE></core_TISSUE> 
<core_LN-CONT-NORM-ETC></core_LN-CONT-NORM-ETC> 
<core_histo-repository>OSU ACSR Mid-Region
<core_histo-repository_donor-block>-
<core_histo-repository_donor-block_diagnosis></core_histo-repository_donor-block_diagnosis> 
</core_histo-repository_donor-block> 
</core_histo-repository> 
</core> 
<core> 
<core_array-id>02D</core_array-id> 
<core_EXCEL-LOCATION>D2</core_EXCEL-LOCATION> 
<core_AGE></core_AGE> 
<core_GENDER></core_GENDER> 
<core_RACE></core_RACE> 
<core_TISSUE></core_TISSUE> 
<core_LN-CONT-NORM-ETC></core_LN-CONT-NORM-ETC> 
<core_histo-repository>OSU ACSR Mid-Region
<core_histo-repository_donor-block>-
<core_histo-repository_donor-block_diagnosis></core_histo-repository_donor-block_diagnosis> 
</core_histo-repository_donor-block> 
</core_histo-repository> 
</core> 
<core> 
<core_array-id>02E</core_array-id> 
<core_EXCEL-LOCATION>E2</core_EXCEL-LOCATION> 
<core_AGE></core_AGE> 
<core_GENDER></core_GENDER> 
<core_RACE></core_RACE> 
<core_TISSUE></core_TISSUE> 
<core_LN-CONT-NORM-ETC></core_LN-CONT-NORM-ETC> 
<core_histo-repository>OSU ACSR Mid-Region
<core_histo-repository_donor-block>-
<core_histo-repository_donor-block_diagnosis></core_histo-repository_donor-block_diagnosis> 
</core_histo-repository_donor-block> 
</core_histo-repository> 
</core> 
<core> 
<core_array-id>02F</core_array-id> 
<core_EXCEL-LOCATION>F2</core_EXCEL-LOCATION> 
<core_AGE></core_AGE> 
<core_GENDER></core_GENDER> 
<core_RACE></core_RACE> 
<core_TISSUE></core_TISSUE> 
<core_LN-CONT-NORM-ETC></core_LN-CONT-NORM-ETC> 
<core_histo-repository>OSU ACSR Mid-Region
<core_histo-repository_donor-block>-
<core_histo-repository_donor-block_diagnosis></core_histo-repository_donor-block_diagnosis> 
</core_histo-repository_donor-block> 
</core_histo-repository> 
</core> 
<core> 
<core_array-id>02G</core_array-id> 
<core_EXCEL-LOCATION>G2</core_EXCEL-LOCATION> 
<core_AGE>26</core_AGE> 
<core_GENDER>m</core_GENDER> 
<core_RACE>w</core_RACE> 
<core_TISSUE>heart cor art</core_TISSUE> 
<core_LN-CONT-NORM-ETC></core_LN-CONT-NORM-ETC> 
<core_histo-repository>OSU ACSR Mid-Region
<core_histo-repository_donor-block>0005072-B
<core_histo-repository_donor-block_diagnosis>HIV-, Hodgkin's lymphoma; heart=interstitial fibrosis, 510g
</core_histo-repository_donor-block_diagnosis> 
</core_histo-repository_donor-block> 
</core_histo-repository> 
</core> 
<core> 
<core_array-id>03A</core_array-id> 
<core_EXCEL-LOCATION>A3</core_EXCEL-LOCATION> 
<core_AGE>41</core_AGE> 
<core_GENDER>f</core_GENDER> 
<core_RACE>w</core_RACE> 
<core_TISSUE>heart LV</core_TISSUE> 
<core_LN-CONT-NORM-ETC></core_LN-CONT-NORM-ETC> 
<core_histo-repository>OSU ACSR Mid-Region
<core_histo-repository_donor-block>0005076-I
<core_histo-repository_donor-block_diagnosis>HIV-, pulmonary embolus; heart=normal, 350g
</core_histo-repository_donor-block_diagnosis> 
</core_histo-repository_donor-block> 
</core_histo-repository> 
</core> 
<core> 
<core_array-id>03B</core_array-id> 
<core_EXCEL-LOCATION>B3</core_EXCEL-LOCATION> 
<core_AGE></core_AGE> 
<core_GENDER></core_GENDER> 
<core_RACE></core_RACE> 
<core_TISSUE></core_TISSUE> 
<core_LN-CONT-NORM-ETC></core_LN-CONT-NORM-ETC> 
<core_histo-repository>OSU ACSR Mid-Region
<core_histo-repository_donor-block>-
<core_histo-repository_donor-block_diagnosis></core_histo-repository_donor-block_diagnosis> 
</core_histo-repository_donor-block> 
</core_histo-repository> 
</core> 
<core> 
<core_array-id>03C</core_array-id> 
<core_EXCEL-LOCATION>C3</core_EXCEL-LOCATION> 
<core_AGE>43</core_AGE> 
<core_GENDER>m</core_GENDER> 
<core_RACE>w</core_RACE> 
<core_TISSUE>heart LV</core_TISSUE> 
<core_LN-CONT-NORM-ETC></core_LN-CONT-NORM-ETC> 
<core_histo-repository>OSU ACSR Mid-Region
<core_histo-repository_donor-block>4000440-H
<core_histo-repository_donor-block_diagnosis>HIV+, pneumonia; heart=normal, 370g
</core_histo-repository_donor-block_diagnosis> 
</core_histo-repository_donor-block> 
</core_histo-repository> 
</core> 
<core> 
<core_array-id>03D</core_array-id> 
<core_EXCEL-LOCATION>D3</core_EXCEL-LOCATION> 
<core_AGE>33</core_AGE> 
<core_GENDER>m</core_GENDER> 
<core_RACE>w</core_RACE> 
<core_TISSUE>heart LV</core_TISSUE> 
<core_LN-CONT-NORM-ETC></core_LN-CONT-NORM-ETC> 
<core_histo-repository>OSU ACSR Mid-Region
<core_histo-repository_donor-block>4000460-E
<core_histo-repository_donor-block_diagnosis>HIV+, lymphoma; heart=lymphoma, 440g
</core_histo-repository_donor-block_diagnosis> 
</core_histo-repository_donor-block> 
</core_histo-repository> 
</core> 
<core> 
<core_array-id>03E</core_array-id> 
<core_EXCEL-LOCATION>E3</core_EXCEL-LOCATION> 
<core_AGE>35</core_AGE> 
<core_GENDER>m</core_GENDER> 
<core_RACE>w</core_RACE> 
<core_TISSUE>heart LV</core_TISSUE> 
<core_LN-CONT-NORM-ETC></core_LN-CONT-NORM-ETC> 
<core_histo-repository>OSU ACSR Mid-Region
<core_histo-repository_donor-block>4000510-P
<core_histo-repository_donor-block_diagnosis>HIV+, pneumonia; heart=interstitial fibrosis, 370g
</core_histo-repository_donor-block_diagnosis> 
</core_histo-repository_donor-block> 
</core_histo-repository> 
</core> 
<core> 
<core_array-id>03F</core_array-id> 
<core_EXCEL-LOCATION>F3</core_EXCEL-LOCATION> 
<core_AGE>35</core_AGE> 
<core_GENDER>m</core_GENDER> 
<core_RACE>w</core_RACE> 
<core_TISSUE>heart LV</core_TISSUE> 
<core_LN-CONT-NORM-ETC></core_LN-CONT-NORM-ETC> 
<core_histo-repository>OSU ACSR Mid-Region
<core_histo-repository_donor-block>4000510-Q
<core_histo-repository_donor-block_diagnosis>HIV+, pneumonia; heart=interstitial fibrosis, 370g
</core_histo-repository_donor-block_diagnosis> 
</core_histo-repository_donor-block> 
</core_histo-repository> 
</core> 
<core> 
<core_array-id>03G</core_array-id> 
<core_EXCEL-LOCATION>G3</core_EXCEL-LOCATION> 
<core_AGE>26</core_AGE> 
<core_GENDER>m</core_GENDER> 
<core_RACE>w</core_RACE> 
<core_TISSUE>heart LV</core_TISSUE> 
<core_LN-CONT-NORM-ETC></core_LN-CONT-NORM-ETC> 
<core_histo-repository>OSU ACSR Mid-Region
<core_histo-repository_donor-block>0005072-B
<core_histo-repository_donor-block_diagnosis>HIV-, Hodgkin's lymphoma; heart=interstitial fibrosis, 510g
</core_histo-repository_donor-block_diagnosis> 
</core_histo-repository_donor-block> 
</core_histo-repository> 
</core> 
<core> 
<core_array-id>04A</core_array-id> 
<core_EXCEL-LOCATION>A4</core_EXCEL-LOCATION> 
<core_AGE>41</core_AGE> 
<core_GENDER>f</core_GENDER> 
<core_RACE>w</core_RACE> 
<core_TISSUE>heart LV</core_TISSUE> 
<core_LN-CONT-NORM-ETC></core_LN-CONT-NORM-ETC> 
<core_histo-repository>OSU ACSR Mid-Region
<core_histo-repository_donor-block>0005076-I
<core_histo-repository_donor-block_diagnosis>HIV-, pulmonary embolus; heart=normal, 350g
</core_histo-repository_donor-block_diagnosis> 
</core_histo-repository_donor-block> 
</core_histo-repository> 
</core> 
<core> 
<core_array-id>04B</core_array-id> 
<core_EXCEL-LOCATION>B4</core_EXCEL-LOCATION> 
<core_AGE>40</core_AGE> 
<core_GENDER>m</core_GENDER> 
<core_RACE>b</core_RACE> 
<core_TISSUE>heart LV</core_TISSUE> 
<core_LN-CONT-NORM-ETC></core_LN-CONT-NORM-ETC> 
<core_histo-repository>OSU ACSR Mid-Region
<core_histo-repository_donor-block>4000410-D
<core_histo-repository_donor-block_diagnosis>HIV+, lung carcinoma; heart=normal (RV=fibrosis), 350g
</core_histo-repository_donor-block_diagnosis> 
</core_histo-repository_donor-block> 
</core_histo-repository> 
</core> 
<core> 
<core_array-id>04C</core_array-id> 
<core_EXCEL-LOCATION>C4</core_EXCEL-LOCATION> 
<core_AGE>43</core_AGE> 
<core_GENDER>m</core_GENDER> 
<core_RACE>w</core_RACE> 
<core_TISSUE>heart LV</core_TISSUE> 
<core_LN-CONT-NORM-ETC></core_LN-CONT-NORM-ETC> 
<core_histo-repository>OSU ACSR Mid-Region
<core_histo-repository_donor-block>4000440-H
<core_histo-repository_donor-block_diagnosis>HIV+, pneumonia; heart=normal, 370g
</core_histo-repository_donor-block_diagnosis> 
</core_histo-repository_donor-block> 
</core_histo-repository> 
</core> 
<core> 
<core_array-id>04D</core_array-id> 
<core_EXCEL-LOCATION>D4</core_EXCEL-LOCATION> 
<core_AGE>33</core_AGE> 
<core_GENDER>m</core_GENDER> 
<core_RACE>w</core_RACE> 
<core_TISSUE>heart LV</core_TISSUE> 
<core_LN-CONT-NORM-ETC></core_LN-CONT-NORM-ETC> 
<core_histo-repository>OSU ACSR Mid-Region
<core_histo-repository_donor-block>4000460-E
<core_histo-repository_donor-block_diagnosis>HIV+, lymphoma; heart=lymphoma, 440g
</core_histo-repository_donor-block_diagnosis> 
</core_histo-repository_donor-block> 
</core_histo-repository> 
</core> 
<core> 
<core_array-id>04E</core_array-id> 
<core_EXCEL-LOCATION>E4</core_EXCEL-LOCATION> 
<core_AGE>35</core_AGE> 
<core_GENDER>m</core_GENDER> 
<core_RACE>w</core_RACE> 
<core_TISSUE>heart LV</core_TISSUE> 
<core_LN-CONT-NORM-ETC></core_LN-CONT-NORM-ETC> 
<core_histo-repository>OSU ACSR Mid-Region
<core_histo-repository_donor-block>4000510-P
<core_histo-repository_donor-block_diagnosis>HIV+, pneumonia; heart=interstitial fibrosis, 370g
</core_histo-repository_donor-block_diagnosis> 
</core_histo-repository_donor-block> 
</core_histo-repository> 
</core> 
<core> 
<core_array-id>04F</core_array-id> 
<core_EXCEL-LOCATION>F4</core_EXCEL-LOCATION> 
<core_AGE>35</core_AGE> 
<core_GENDER>m</core_GENDER> 
<core_RACE>w</core_RACE> 
<core_TISSUE>heart LV</core_TISSUE> 
<core_LN-CONT-NORM-ETC></core_LN-CONT-NORM-ETC> 
<core_histo-repository>OSU ACSR Mid-Region
<core_histo-repository_donor-block>4000510-Q
<core_histo-repository_donor-block_diagnosis>HIV+, pneumonia; heart=interstitial fibrosis, 370g
</core_histo-repository_donor-block_diagnosis> 
</core_histo-repository_donor-block> 
</core_histo-repository> 
</core> 
<core> 
<core_array-id>04G</core_array-id> 
<core_EXCEL-LOCATION>G4</core_EXCEL-LOCATION> 
<core_AGE>26</core_AGE> 
<core_GENDER>m</core_GENDER> 
<core_RACE>w</core_RACE> 
<core_TISSUE>heart LV</core_TISSUE> 
<core_LN-CONT-NORM-ETC></core_LN-CONT-NORM-ETC> 
<core_histo-repository>OSU ACSR Mid-Region
<core_histo-repository_donor-block>0005072-B
<core_histo-repository_donor-block_diagnosis>HIV-, Hodgkin's lymphoma; heart=interstitial fibrosis, 510g
</core_histo-repository_donor-block_diagnosis> 
</core_histo-repository_donor-block> 
</core_histo-repository> 
</core> 
<core> 
<core_array-id>05A</core_array-id> 
<core_EXCEL-LOCATION>A5</core_EXCEL-LOCATION> 
<core_AGE>41</core_AGE> 
<core_GENDER>f</core_GENDER> 
<core_RACE>w</core_RACE> 
<core_TISSUE>heart LV</core_TISSUE> 
<core_LN-CONT-NORM-ETC></core_LN-CONT-NORM-ETC> 
<core_histo-repository>OSU ACSR Mid-Region
<core_histo-repository_donor-block>0005076-I
<core_histo-repository_donor-block_diagnosis>HIV-, pulmonary embolus; heart=normal, 350g
</core_histo-repository_donor-block_diagnosis> 
</core_histo-repository_donor-block> 
</core_histo-repository> 
</core> 
<core> 
<core_array-id>05B</core_array-id> 
<core_EXCEL-LOCATION>B5</core_EXCEL-LOCATION> 
<core_AGE>40</core_AGE> 
<core_GENDER>m</core_GENDER> 
<core_RACE>b</core_RACE> 
<core_TISSUE>heart LV</core_TISSUE> 
<core_LN-CONT-NORM-ETC></core_LN-CONT-NORM-ETC> 
<core_histo-repository>OSU ACSR Mid-Region
<core_histo-repository_donor-block>4000410-D
<core_histo-repository_donor-block_diagnosis>HIV+, lung carcinoma; heart=normal (RV=fibrosis), 350g
</core_histo-repository_donor-block_diagnosis> 
</core_histo-repository_donor-block> 
</core_histo-repository> 
</core> 
<core> 
<core_array-id>05C</core_array-id> 
<core_EXCEL-LOCATION>C5</core_EXCEL-LOCATION> 
<core_AGE>43</core_AGE> 
<core_GENDER>m</core_GENDER> 
<core_RACE>w</core_RACE> 
<core_TISSUE>heart LV</core_TISSUE> 
<core_LN-CONT-NORM-ETC></core_LN-CONT-NORM-ETC> 
<core_histo-repository>OSU ACSR Mid-Region
<core_histo-repository_donor-block>4000440-H
<core_histo-repository_donor-block_diagnosis>HIV+, pneumonia; heart=normal, 370g
</core_histo-repository_donor-block_diagnosis> 
</core_histo-repository_donor-block> 
</core_histo-repository> 
</core> 
<core> 
<core_array-id>05D</core_array-id> 
<core_EXCEL-LOCATION>D5</core_EXCEL-LOCATION> 
<core_AGE>33</core_AGE> 
<core_GENDER>m</core_GENDER> 
<core_RACE>w</core_RACE> 
<core_TISSUE>heart LV</core_TISSUE> 
<core_LN-CONT-NORM-ETC></core_LN-CONT-NORM-ETC> 
<core_histo-repository>OSU ACSR Mid-Region
<core_histo-repository_donor-block>4000460-E
<core_histo-repository_donor-block_diagnosis>HIV+, lymphoma; heart=lymphoma, 440g
</core_histo-repository_donor-block_diagnosis> 
</core_histo-repository_donor-block> 
</core_histo-repository> 
</core> 
<core> 
<core_array-id>05E</core_array-id> 
<core_EXCEL-LOCATION>E5</core_EXCEL-LOCATION> 
<core_AGE></core_AGE> 
<core_GENDER></core_GENDER> 
<core_RACE></core_RACE> 
<core_TISSUE></core_TISSUE> 
<core_LN-CONT-NORM-ETC></core_LN-CONT-NORM-ETC> 
<core_histo-repository>OSU ACSR Mid-Region
<core_histo-repository_donor-block>-
<core_histo-repository_donor-block_diagnosis></core_histo-repository_donor-block_diagnosis> 
</core_histo-repository_donor-block> 
</core_histo-repository> 
</core> 
<core> 
<core_array-id>05F</core_array-id> 
<core_EXCEL-LOCATION>F5</core_EXCEL-LOCATION> 
<core_AGE>35</core_AGE> 
<core_GENDER>m</core_GENDER> 
<core_RACE>w</core_RACE> 
<core_TISSUE>heart LV</core_TISSUE> 
<core_LN-CONT-NORM-ETC></core_LN-CONT-NORM-ETC> 
<core_histo-repository>OSU ACSR Mid-Region
<core_histo-repository_donor-block>4000510-Q
<core_histo-repository_donor-block_diagnosis>HIV+, pneumonia; heart=interstitial fibrosis, 370g
</core_histo-repository_donor-block_diagnosis> 
</core_histo-repository_donor-block> 
</core_histo-repository> 
</core> 
<core> 
<core_array-id>05G</core_array-id> 
<core_EXCEL-LOCATION>G5</core_EXCEL-LOCATION> 
<core_AGE>26</core_AGE> 
<core_GENDER>m</core_GENDER> 
<core_RACE>w</core_RACE> 
<core_TISSUE>heart LV</core_TISSUE> 
<core_LN-CONT-NORM-ETC></core_LN-CONT-NORM-ETC> 
<core_histo-repository>OSU ACSR Mid-Region
<core_histo-repository_donor-block>0005072-B
<core_histo-repository_donor-block_diagnosis>HIV-, Hodgkin's lymphoma; heart=interstitial fibrosis, 510g
</core_histo-repository_donor-block_diagnosis> 
</core_histo-repository_donor-block> 
</core_histo-repository> 
</core> 
</block> 
</tma> 
</histo> 
