# Supplementary material for: The tissue microarray data exchange specification: A document type definition to validate and enhance XML data
Source: BMC Med Inform Decis Mak. 2005 May 4;5:12. doi: 10.1186/1472-6947-5-12 (PMC1183103; doi:10.1186/1472-6947-5-12)
Supplement: Additional File 1 — All additional files are available at . This .zip file contains the following eight files which may be extracted using standard unzip software. Sample specification TMA export: TA00-050.xml: This TMA block contains 35 cores in a 5 by 7 array. This XML file can be viewed with Internet Explorer or another browser or editor. Sample improved TMA export: TA00-050_reordered.xml: This XML file is a modified version of TA00-050.xml. Certain identifier CDEs (filename, block_identifier, slide_identifier, core_array-id) have been moved to the first position inside the parent CDE. Identifiers have been added where not present. This file can be used with the DTD in improved mode. TMA DES export DTD: tmades.dtd: This DTD defines the TMA DES CDEs (tags) and allowed structure of API TMA DES exports. Also present are elements to define the allowed structure of TMA styles in TMA style files. It can be viewed with any text editor. TMA local data element file DTD: myLDEs.dtd: This file defines the LDEs (tags) and their allowed structure. It can be viewed with any text editor. BrowseTMA Reorder XSLT script: BrowseTMAReorder.xsl: This XSLT file reads in a TMA block XML file and produces another version . In the resulting XML file, certain identifier CDEs (filename, block_identifier, slide_identifier, core_array-id) have been moved to the first position inside the parent CDE. Identifiers have been added where not present. The resulting file will use the DTD in the improved mode. BrowseTMA WSH batch file: BrowseTMAReorder.bat: This WSH batch file runs the BrowseTMAReorder.xsl XSLT script and then the fixOrdered.js for a TMA block. The resulting file will use the DTD in the improved mode. Fix ordered XML JScript: fixOrdered.js: This JScript program reads a passed XML file and makes a repaired version. XSLT test JScript: xsltTest.js: This JScript program runs the Microsoft XSLT Parser, MSXML2 4.0, on a passed XML file and XSLT file. [file 1472-6947-5-12-S1.zip › tmades.dtd]

<!-- Document Type Definition (DTD)                                          -->
<!-- for Association for Pathology Informatics (API)                         -->
<!-- Tissue MicroArray (TMA) Data Exchange Specification (DES) 2/16/2005     -->
<!-- author: David G. Nohle, Ohio State University Department of Pathology   -->
<!-- and Mid-Region AIDS & Cancer Specimen Resource (ACSR)                   -->
<!--                                                                         -->
<!-- To use this DTD alone add the following line in your XML file:          -->
<!-- <!DOCTYPE histo SYSTEM "http://www.acsr.mid-region.org/tma/tmades.dtd"> -->
<!--                                                                         -->
<!-- When using myLDEs.dtd to define your Local Data Elements (LDE):         -->
<!-- 1.) You should redefine noLDEs to IGNORE in your TMA export file. Use:  -->
<!-- <!DOCTYPE histo SYSTEM "http://www.acsr.mid-region.org/tma/tmades.dtd"> -->
<!-- [                                                                       -->
<!-- <!ENTITY % noLDEs 'IGNORE' >                                            -->
<!-- <!ENTITY % myldes SYSTEM "myLDEs.dtd" >                                 -->
<!-- %myldes;                                                                -->
<!-- ]                                                                       -->
<!-- 2.) In myLDEs.dtd, define %block_LOCAL-TAGS, %slide_LOCAL-TAGS and      -->
<!--  %core_LOCAL-TAGS. For example:                                         -->
<!-- <!ELEMENT block_MY-TAG1 (#PCDATA)>                                      -->
<!-- <!ELEMENT block_MY-TAG2 (#PCDATA)>                                      -->
<!-- <!ELEMENT slide_MY-TAG1 (#PCDATA)>                                      -->
<!-- <!ELEMENT slide_MY-TAG2 (#PCDATA)>                                      -->
<!-- <!ELEMENT core_MY-TAG1 (#PCDATA)>                                       -->
<!-- <!ELEMENT core_MY-TAG2 (#PCDATA)>                                       -->
<!-- <!ENTITY % block_LOCAL-TAGS "(block_MY-TAG1 | block_MY-TAG2)">          -->
<!-- <!ENTITY % slide_LOCAL-TAGS "(slide_MY-TAG1 | slide_MY-TAG2)">          -->
<!-- <!ENTITY % core_LOCAL-TAGS "(core_MY-TAG1 | core_MY-TAG2)">             -->
<!-- 3.) You may redefine improved/unimproved/ordered there also.            -->
<!-- Set improved to INCLUDE (and unimproved, ordered to IGNORE) when the    -->
<!-- proposed improvements are used:                                         -->
<!-- <!ENTITY % improved "INCLUDE" >                                         -->
<!-- <!ENTITY % unimproved "IGNORE" >                                        -->
<!-- <!ENTITY % ordered "IGNORE" >                                           -->
<!--                                                                         -->
<!-- When using with myLDEs.dtd to define your TMA styles:                   -->
<!-- 1.) You should redefine noLDEs to IGNORE in myLDEs.dtd. Use:            -->
<!-- <!DOCTYPE tma-styles SYSTEM                                             -->
<!--                        "http://www.acsr.mid-region.org/tma/tmades.dtd"> -->
<!-- [                                                                       -->
<!-- <!ENTITY % addStyle "INCLUDE" >                                         -->
<!-- <!ENTITY % noLDEs 'IGNORE' >                                            -->
<!-- <!ENTITY % myldes SYSTEM "myLDEs.dtd" >                                 -->
<!-- %myldes;                                                                -->
<!-- ]                                                                       -->
<!-- 2.) You may redefine improved/unimproved/ordered there also.            -->
<!-- Set improved to INCLUDE (and unimproved, ordered to IGNORE) when the    -->
<!-- proposed improvements are used:                                         -->
<!-- <!ENTITY % improved "INCLUDE" >                                         -->
<!-- <!ENTITY % unimproved "IGNORE" >                                        -->
<!-- <!ENTITY % ordered "IGNORE" >                                           -->

<!ENTITY % ordered 'IGNORE' >
<!ENTITY % improved 'IGNORE' >
<!ENTITY % unimproved_old 'IGNORE' >
<!ENTITY % unimproved 'INCLUDE' >
<![%ordered;[
<!ENTITY % ordered_or_improved 'INCLUDE' >
<!ENTITY % ordered_or_unimproved 'INCLUDE' >
]]>
<![%improved;[
<!ENTITY % ordered_or_improved 'INCLUDE' >
<!ENTITY % ordered_or_unimproved 'IGNORE' >
]]>
<![%unimproved;[
<!ENTITY % ordered_or_unimproved 'INCLUDE' >
<!ENTITY % ordered_or_improved 'IGNORE' >
]]>
<!ENTITY % noLDEs 'INCLUDE' >
<!ENTITY % addStyle 'IGNORE' >

<!ELEMENT Title (#PCDATA)>
<!ELEMENT Creator (#PCDATA)>
<!ELEMENT Subject (#PCDATA)>
<!ELEMENT Keywords (#PCDATA)>
<!ELEMENT Description (#PCDATA)>
<!ELEMENT Publisher (#PCDATA)>
<!ELEMENT Contributer (#PCDATA)>
<!ELEMENT Date (#PCDATA)>
<!ELEMENT Resource_Type (#PCDATA)>
<!ELEMENT Format (#PCDATA)>
<!ELEMENT Resource_Identifier (#PCDATA)>
<!ELEMENT Source (#PCDATA)>
<!ELEMENT Language (#PCDATA)>
<!ELEMENT Relation (#PCDATA)>
<!ELEMENT Coverage (#PCDATA)>
<!ELEMENT Rights_Management (#PCDATA)>
<!ELEMENT filename (#PCDATA)>

<!ELEMENT block_purpose (#PCDATA)>
<!ELEMENT block_identifier (#PCDATA)>
<!ELEMENT block_description (#PCDATA)>
<!ELEMENT block_meshnumbers (#PCDATA)>
<!ELEMENT block_related-blocks (#PCDATA)>
<!ELEMENT block_creator (#PCDATA)>
<!ELEMENT block_creation-date (#PCDATA)>
<!ELEMENT block_protocol (#PCDATA)>
<!ELEMENT block_number-of-cores (#PCDATA)>
<!ELEMENT block_core-size (#PCDATA)>
<!ELEMENT block_core-spacing (#PCDATA)>
<!ELEMENT block_qa (#PCDATA)>
<!ELEMENT block_status (#PCDATA)>
<!ELEMENT block_array-hash (#PCDATA)>

<!ELEMENT slide_identifier (#PCDATA)>
<!ELEMENT slide_cut-date (#PCDATA)> 
<!ELEMENT slide_storage (#PCDATA)>
<!ELEMENT slide_section-thickness (#PCDATA)> 
<!ELEMENT slide_level (#PCDATA)>
<!ELEMENT slide_sectioning-protocol (#PCDATA)>
<!ELEMENT slide_test-date (#PCDATA)>
<!ELEMENT slide_test-category (#PCDATA)>
<!ELEMENT slide_test-protocol (#PCDATA)>
<!ELEMENT slide_stain (#PCDATA)>
<!ELEMENT slide_test-control (#PCDATA)> 

<!ELEMENT core_array-id (#PCDATA)>  
<!ELEMENT core_tissue-fixative (#PCDATA)>  
<!ELEMENT core_organism (#PCDATA)>  
<!ELEMENT core_demographics-record (#PCDATA)>  
<!ELEMENT core_anatomic-site (#PCDATA)>  
<!ELEMENT core_organ (#PCDATA)>  
<!ELEMENT core_tissue-origin (#PCDATA)>  
<!ELEMENT core_data-descriptor_QC (#PCDATA)>  
<!ELEMENT core_data-descriptor (#PCDATA | 
          core_data-descriptor_QC )*>
<!ELEMENT core_clinical-info_id (#PCDATA)>  
<!ELEMENT core_clinical-info_availability (#PCDATA)>  
<!ELEMENT core_clinical-info (#PCDATA | 
          core_clinical-info_id | 
          core_clinical-info_availability)*>
<!ELEMENT core_histo-repository_specimen-id (#PCDATA)>  
<!ELEMENT core_histo-repository_specimen-diagnosis (#PCDATA)>  
<!ELEMENT core_histo-repository_donor-block_drill-site_diagnosis (#PCDATA)>  
<!ELEMENT core_histo-repository_donor-block_drill-site (#PCDATA |
          core_histo-repository_donor-block_drill-site_diagnosis)*>
<!ELEMENT core_histo-repository_donor-block (#PCDATA | 
          core_histo-repository_donor-block_drill-site)*>
<!ELEMENT core_histo-repository (#PCDATA | 
          core_histo-repository_specimen-id | 
          core_histo-repository_specimen-diagnosis | 
          core_histo-repository_donor-block)*>
<!ELEMENT core_results_slide-id (#PCDATA)>  
<!ELEMENT core_results_method-of-reading-data (#PCDATA)>  
<!ELEMENT core_results_number-of-nuclei-counted (#PCDATA)>  
<!ELEMENT core_results_tissue-intensity (#PCDATA)>  
<!ELEMENT core_results_percent-tissue-staining (#PCDATA)>  
<!ELEMENT core_results_compartment-staining (#PCDATA)>  
<!ELEMENT core_results_staining-pattern (#PCDATA)>  
<!ELEMENT core_results (#PCDATA | 
          core_results_slide-id | 
          core_results_method-of-reading-data | 
          core_results_number-of-nuclei-counted | 
          core_results_tissue-intensity | 
          core_results_percent-tissue-staining | 
          core_results_compartment-staining | 
          core_results_staining-pattern)*>
<!ELEMENT core_image_slide-id (#PCDATA)>  
<!ELEMENT core_image_identifier (#PCDATA)>  
<!ELEMENT core_image_format (#PCDATA)>  
<!ELEMENT core_image_checksum (#PCDATA)>  
<!ELEMENT core_image_magnification (#PCDATA)>  
<!ELEMENT core_image_pixel-size (#PCDATA)>  
<!ELEMENT core_image (#PCDATA | 
          core_image_slide-id | 
          core_image_identifier | 
          core_image_format | 
          core_image_checksum | 
          core_image_magnification | 
          core_image_pixel-size)*>

<!ELEMENT place-holder (#PCDATA)>  

<!ENTITY % header_unlimited_items "(
      Title | 
      Creator | 
      Subject |
      Keywords | 
      Description | 
      Publisher | 
      Contributer | 
      Date | 
      Resource_Type | 
      Format | 
      Resource_Identifier | 
      Source | 
      Language | 
      Relation | 
      Coverage | 
      Rights_Management)">

<!-- Note: filename must be first to be limited to one occurence here.       -->
<![%ordered_or_improved;[
<!ELEMENT header (
       filename?, (%header_unlimited_items;)* )>
]]>

<!-- Note: filename can be anywhere in header and is limited                 -->
<!-- to one occurence here but when used,                                    -->
<!-- validation produces errors indicating it is not deterministic.          -->
<![%unimproved_old;[
<!ELEMENT header (
       (%header_unlimited_items;)*,
       filename?,
       (%header_unlimited_items;)* )>
]]>

<!-- Note: filename can be anywhere in header and is limited                 -->
<!-- to one occurence here                                                   -->
<![%unimproved;[
<!ELEMENT header (
     ( filename, ((%header_unlimited_items;)*) ) |
     ( ((%header_unlimited_items;)+), 
       ( ( filename, ((%header_unlimited_items;)*) ) )? ) )>
]]>

<!-- omit block_identifier when improved                                     -->
<![%improved;[
<!ENTITY % block_STD-TAGS '(
      block_purpose |
      block_description |
      block_meshnumbers |
      block_related-blocks |
      block_creator |
      block_creation-date |
      block_protocol |
      block_number-of-cores |
      block_core-size |
      block_core-spacing |
      block_qa |
      block_status |
      block_array-hash )'>
]]>

<![%ordered_or_unimproved;[
<!ENTITY % block_STD-TAGS '(
      block_purpose |
      block_identifier |
      block_description |
      block_meshnumbers |
      block_related-blocks |
      block_creator |
      block_creation-date |
      block_protocol |
      block_number-of-cores |
      block_core-size |
      block_core-spacing |
      block_qa |
      block_status |
      block_array-hash )'>
]]>

<![%noLDEs;[
<!ENTITY % block_LOCAL-TAGS 'place-holder'>
]]>

<!ENTITY % block_ALL-TAGS "(%block_STD-TAGS; | %block_LOCAL-TAGS;)">

<!-- omit slide_identifier when improved -->
<![%improved;[
<!ENTITY % slide_STD-TAGS "(
      slide_cut-date | 
      slide_storage | 
      slide_section-thickness | 
      slide_level | 
      slide_sectioning-protocol | 
      slide_test-date | 
      slide_test-category | 
      slide_test-protocol | 
      slide_stain | 
      slide_test-control )">
]]>

<![%ordered_or_unimproved;[
<!ENTITY % slide_STD-TAGS "(
      slide_identifier | 
      slide_cut-date | 
      slide_storage | 
      slide_section-thickness | 
      slide_level | 
      slide_sectioning-protocol | 
      slide_test-date | 
      slide_test-category | 
      slide_test-protocol | 
      slide_stain | 
      slide_test-control )">
]]>

<![%noLDEs;[
<!ENTITY % slide_LOCAL-TAGS 'place-holder'>
]]>

<!ENTITY % slide_ALL-TAGS "(%slide_STD-TAGS; | %slide_LOCAL-TAGS;)">

<!-- require single slide_identifier to be first when improved               -->
<![%improved;[
<!ELEMENT slide (slide_identifier, (%slide_ALL-TAGS;)*)>
]]>

<![%ordered_or_unimproved;[
<!ELEMENT slide ((%slide_ALL-TAGS;)*)>
]]>

<!-- omit core_array-id when improved -->
<![%improved;[
<!ENTITY % core_STD-TAGS '(
      core_tissue-fixative | 
      core_organism | 
      core_demographics-record | 
      core_anatomic-site | 
      core_organ | 
      core_tissue-origin | 
      core_data-descriptor | 
      core_clinical-info | 
      core_histo-repository | 
      core_results | 
      core_image )'>
]]>

<![%ordered_or_unimproved;[
<!ENTITY % core_STD-TAGS '(
      core_array-id | 
      core_tissue-fixative | 
      core_organism | 
      core_demographics-record | 
      core_anatomic-site | 
      core_organ | 
      core_tissue-origin | 
      core_data-descriptor | 
      core_clinical-info | 
      core_histo-repository | 
      core_results | 
      core_image )'>
]]>

<![%noLDEs;[
<!ENTITY % core_LOCAL-TAGS 'place-holder'>
]]>

<!ENTITY % core_ALL-TAGS "(%core_STD-TAGS; | %core_LOCAL-TAGS;)">

<!-- require single core_array-id to be first when improved                  -->
<![%improved;[
<!ELEMENT core (
      core_array-id, 
      ((%core_ALL-TAGS;)*))>
]]>

<![%ordered_or_unimproved;[
<!ELEMENT core (
      ((%core_ALL-TAGS;)*))>
]]>

<!ENTITY % block_optional_contents "(( core | slide | %block_ALL-TAGS;)*)">
<!ENTITY % block_ALL-TAGS-or-cores "(( core | %block_ALL-TAGS;)*)">
<!ENTITY % block_ALL-TAGS-or-slides "(( slide | %block_ALL-TAGS;)*)">

<!-- require single block_identifier to be first when improved               -->
<!-- Note: core, slide are not required here.                                -->
<![%improved;[
<!ELEMENT block (block_identifier, %block_optional_contents;)>
]]>

<!-- Note: core, slide are required here but when used,                      -->
<!-- validation produces errors indicating that it is not deterministic.     -->
<![%unimproved_old;[
<!ELEMENT block (
      ((%block_optional_contents;, slide+, %block_optional_contents;, core+) | 
      (%block_optional_contents;, core+, %block_optional_contents;, slide+) ), 
      %block_optional_contents;)>
]]>

<!-- Note: core, slide are required here but when used,                      -->
<!-- validation produces errors indicating that it is not deterministic.     -->
<![%unimproved;[
<!ELEMENT block (((%block_ALL-TAGS;)*),
      ((slide, %block_ALL-TAGS-or-slides;, core,  %block_optional_contents;) | 
       (core,  %block_ALL-TAGS-or-cores;,  slide, %block_optional_contents;)))>
]]>

<!-- Note: core, slide are required here but in a certain order/groups.      -->
<![%ordered;[
<!ELEMENT block (
       ( ( (%block_ALL-TAGS;)+ ), ( (slide+, core+) | (core+, slide+) ) ) | 
       ( core+, ( ( ( (%block_ALL-TAGS;)+ ), slide+ ) | 
           ( slide+, ( (%block_ALL-TAGS;)* ) ) ) ) | 
       ( slide+, ( ( ( (%block_ALL-TAGS;)+ ), core+ ) | 
           ( core+, ( (%block_ALL-TAGS;)* ) ) ) )
)>
]]>

<!-- Note: header(s) must precede blocks here.                               -->
<![%ordered_or_improved;[
<!ELEMENT tma (header+, block+)>
]]>

<!-- Note: core, slide are required here but when used,                      -->
<!-- validation produces errors indicating that it is not deterministic.     -->
<![%unimproved;[
<!ELEMENT tma (
      ((header+, block) | (block+, header)), 
      (header | block)*)>
]]>

<!ELEMENT histo (tma)>

<!-- TMA Style Document Type Definitions (DTD)                               -->
<!-- extending the Association for Pathology Informatics (API)               -->
<!-- Tissue MicroArray (TMA) Data Exchange Specification (DES)               -->

<![%addStyle;[
<!ELEMENT column-span (#PCDATA)>
<!ELEMENT row-span (#PCDATA)>
<!ELEMENT column-label (#PCDATA)>
<!ELEMENT row-label (#PCDATA)>
<!ELEMENT space-row (#PCDATA)>
<!ELEMENT tma-style-description (#PCDATA)>
<!ELEMENT tma-style-id (#PCDATA)>
<!ELEMENT core-location-id (#PCDATA)>

<!ELEMENT frosted-label (#PCDATA)>

<!ELEMENT frosted-row (frosted-label, column-span)>
<!ELEMENT frosted-column (frosted-label, row-span)>

<!ELEMENT details-columns-id (#PCDATA)>
<!ELEMENT details-columns-description (#PCDATA)>
<!ELEMENT column-list ((%core_ALL-TAGS;)*)>

<!ELEMENT details-columns (details-columns-id?, details-columns-description?, 
            column-list)>

<!ELEMENT empty-legend-cell-text (#PCDATA)>

<!ELEMENT substring (#PCDATA)>
<!ELEMENT exact-match (#PCDATA)>
<!ELEMENT cell-color (#PCDATA | substring | exact-match)*>
<!ELEMENT legend-cell-colors (%core_ALL-TAGS;, cell-color*)>

<!ELEMENT legend-cell-content ((%core_ALL-TAGS;)*)>

<!ELEMENT core-row ((space-column | row-label | core-location-id)*)>

<!ELEMENT header-row (frosted-row | 
            (frosted-column?, (space-column | column-label)+, frosted-column?))>

<!ELEMENT matrix ((header-row | core-row | space-row)*)>

<!ELEMENT tma-style (tma-style-id, tma-style-description, matrix, 
            legend-cell-content, empty-legend-cell-text?, 
            legend-cell-colors?, details-columns)>

<!ELEMENT tma-styles (tma-style)+>
]]>
